# Supplementary material for: Digital transformation, green innovation and the Solow productivity paradox
Source: PLoS One. 2022 Jul 8;17(7):e0270928. doi: 10.1371/journal.pone.0270928 (PMC9269481; doi:10.1371/journal.pone.0270928)
Supplement: S1 Data — (ZIP) [file pone.0270928.s001.zip]

Archive with 14 entries (12 files):
- data and do(1)/
- data and do(1)/data and do/
- data and do(1)/data and do/do.do
- data and do(1)/data and do/dong.dta
- data and do(1)/data and do/figure2.dta
- data and do(1)/data and do/s.dta
- data and do(1)/data and do/table10.dta
- data and do(1)/data and do/table2.dta
- data and do(1)/data and do/table3.dta
- data and do(1)/data and do/table4.dta
- data and do(1)/data and do/table5.dta
- data and do(1)/data and do/table6.dta
- data and do(1)/data and do/table7.dta
- data and do(1)/data and do/table8.dta
