# Supplementary material for: Digital transformation, green innovation and the Solow productivity paradox
Source: PLoS One. 2022 Jul 8;17(7):e0270928. doi: 10.1371/journal.pone.0270928 (PMC9269481; doi:10.1371/journal.pone.0270928)
Supplement: S1 Data — (ZIP) [file pone.0270928.s001.zip › data and do(1)/data and do/do.do]

***********Begin****************

*table2
use table2.dta
sum green_w  digital_ww size_w age_w qa_w lev_w market_w gdp_w soe duty_w


*table3
use table3.dta

reg green_w  digital_ww 
reg green_w  digital_ww size_w age_w qa_w lev_w market_w gdp_w soe duty_w 
xtreg green_w  digital_ww size_w age_w qa_w lev_w market_w gdp_w soe duty_w , fe 
xtreg green_w  digital_ww size_w age_w qa_w lev_w market_w gdp_w soe duty_w i.year, fe 
xtreg green_w  digital_ww size_w age_w qa_w lev_w market_w gdp_w soe duty_w  i.year, fe cluster(region)

*table4
use table4.dta

xtreg green_2_w1  digital_ww size_w age_w qa_w lev_w market_w gdp_w soe duty_w  i.year, fe cluster(region)
xtreg patent1  digital_ww size_w age_w qa_w lev_w market_w gdp_w soe duty_w  i.year, fe cluster(region)
xtreg green_w  digital_std1  size_w age_w qa_w lev_w market_w gdp_w soe duty_w  i.year, fe cluster(region)
xtreg green_w  digital_pca1  size_w age_w qa_w lev_w market_w gdp_w soe duty_w  i.year, fe cluster(region)
xi:xtscc green_w  digital_ww size_w age_w qa_w lev_w market_w gdp_w soe duty_w  i.year, fe
xtreg green_w  digital_ww size_w age_w qa_w lev_w market_w gdp_w soe duty_w i.year  i.region#c.timetrend  i.ind#c.timetrend, fe cluster(region)


*table5
use table5.dta

xtreg green_w  digital_ww size_w age_w qa_w lev_w market_w gdp_w soe duty_w  i.year if idle<299999|idle>400000, fe cluster(region)
xtreg green_w  digital_ww size_w age_w qa_w lev_w market_w gdp_w soe duty_w  i.year if digital!=0, fe cluster(region)
xtreg green_w  digital_ww size_w age_w qa_w lev_w market_w gdp_w soe duty_w  i.year if can_dile<=8 , fe cluster(region)
xtreg green_w  digital_ww size_w age_w qa_w lev_w market_w gdp_w soe duty_w  i.year if saction!=1, fe cluster(region)
xtreg green_w  digital_ww size_w age_w qa_w lev_w market_w gdp_w soe duty_w  i.year if IE ==1 |IE==2, fe cluster(region)

*figure2
xi:xtsemipar green_w  size_w age_w qa_w lev_w market_w gdp_w soe duty_w  i.year, nonpar(digital_ww) gen(a b)  cluster(region) spline   

graph twoway (scatter b digital_ww, m(circle) mc(blue) msize(0.15))  (line a digital_ww, sort lc(red*1) lw(1) lp(dash)) (lfit  b digital_ww,lc(black*0.4) lw(0.5) lp(solid)) ,  scheme(s1mono) graphregion(fc(white))  legend(order (1 "partialled-out residuals" 2 "nonparametric fit" 3 "linear fit") size(2.5) r(1) region(fc(none) lp(blank))) xtitle("digital")  ytitle("green") ylabel(,nogrid angle(0))      


*table6
use table6.dta
gen digital_ww1=digital_ww

xi: xtivreg2 green_w  (digital_ww1=iv111_a_adj1)   size_w age_w qa_w lev_w market_w gdp_w soe duty_w  i.year, fe cluster(region)
xi: xtivreg2 green_2_w1  (digital_ww1=iv111_a_adj1)   size_w age_w qa_w lev_w market_w gdp_w soe duty_w  i.year, fe cluster(region)
xi: xtivreg2 green_w  (digital_ww1=inv222_adj1)   size_w age_w qa_w lev_w market_w gdp_w soe duty_w  i.year, fe cluster(region)
xi: xtivreg2 green_2_w1  (digital_ww1=inv222_adj1)   size_w age_w qa_w lev_w market_w gdp_w soe duty_w  i.year, fe cluster(region)


*table7
use table7.dta
gen green1_w=green_w

xtreg green1_w  d size_w age_w qa_w lev_w market_w gdp_w soe duty_w  i.year, fe cluster(region) nonest
xtreg green1_w  dd2_a  size_w age_w qa_w lev_w market_w gdp_w soe duty_w  i.year, fe cluster(region) nonest
xtreg green_2_w1  d size_w age_w qa_w lev_w market_w gdp_w soe duty_w  i.year, fe cluster(region) nonest
xtreg green_2_w1  dd2_a size_w age_w qa_w lev_w market_w gdp_w soe duty_w  i.year, fe cluster(region) nonest
diff green1_w, t(treat) p(post) cov(size_w age_w qa_w lev_w market_w gdp_w soe duty_w ) logit id(firm)


*dynamic
use dong.dta

graph twoway (connected var3 var1, m(circle_hollow) mc(blue) lp(dash) lc(blue))  (rcap var5 var4 var1, lc(red) lp(dash)), xtitle("event") xlabel(5 "0" 4 "-1"  3 "-2" 2 "-3" 1 "-4" 6 "1" 7 "2" 8 "3" 9 "4") ylabel(,nogrid angle(0)) ytitle("coefficient")  legend(order(1 "coefficient" 2 "95%CI") ring(0) pos(4) r(2) region(fc(none) lp(blank)))  graphregion(fc(white))  scheme(s2mono) xline(5,lc(black*0.3) lp(dash))  yline(0,lc(black*0.3) lp(dash))


*placbo
use s.dta,clear

dpplot beta, xline(0.0295915) scheme(s1mono) xtitle("coefficient")  ytitle("kdensity")  note("") ylabel(,nogrid angle(0)) xline(.0295915 ,lc(red) lp(dash)) xlabel(-0.02(0.01)0.03) caption("") text(40 0.024 "coef=0.02959") graphregion(fc(white))   


*table8
use table8.dta

xtreg rdperson_w1  digital_ww size_w age_w qa_w lev_w market_w gdp_w soe duty_w  i.year, fe cluster(region) nonest
xtreg quality1  digital_ww size_w age_w qa_w lev_w market_w gdp_w soe duty_w  i.year, fe cluster(region) nonest
xtreg greenman1  digital_ww size_w age_w qa_w lev_w market_w gdp_w soe duty_w  i.year, fe cluster(region) nonest 
xtreg mc1 digital_ww size_w age_w qa_w lev_w market_w gdp_w soe duty_w  ,  cluster(region) nonest
xtreg waibu1 digital_ww size_w age_w qa_w lev_w market_w gdp_w soe duty_w  ,  cluster(region) nonest
xtreg sep digital_ww size_w age_w qa_w lev_w market_w gdp_w soe duty_w  ,  cluster(region) nonest


*table10
use table10.dta
gen green_w=green_w3

xtreg green_w3  m1 size_w age_w qa_w lev_w market_w gdp_w soe duty_w  i.year, fe cluster(region) nonest 
xtreg green_w3  m2  size_w age_w qa_w lev_w market_w gdp_w soe duty_w  i.year, fe cluster(region) nonest
xtreg green_w3  m3  size_w age_w qa_w lev_w market_w gdp_w soe duty_w  i.year, fe cluster(region) nonest
xtreg green_w3  dlife1  size_w age_w qa_w lev_w market_w gdp_w soe duty_w  i.year, fe cluster(region) nonest
xtreg green_w3  m5 size_w age_w qa_w lev_w market_w gdp_w soe duty_w  i.year, fe cluster(region)  nonest
xtreg green_w3  m6 size_w age_w qa_w lev_w market_w gdp_w soe duty_w  i.year, fe cluster(region) nonest


**********End********************
